# Supplementary material for: Levels of Cell-Free DNA in Kidney Failure Patients before and after Renal Transplantation
Source: Cells. 2023 Dec 6;12(24):2774. doi: 10.3390/cells12242774 (PMC10741614; doi:10.3390/cells12242774)
Supplement: Supplementary file 1 [file cells-12-02774-s001.zip]

Archive with 1 entries (1 files):
- cells-2718609-supplementary.pdf
